# Supplementary material for: Polymorphism analysis of miR182 and CDKN2B genes in Greek patients with primary open angle glaucoma
Source: PLoS One. 2020 Jun 3;15(6):e0233692. doi: 10.1371/journal.pone.0233692 (PMC7269255; doi:10.1371/journal.pone.0233692)
Supplement: S1 Data — (XLSX) [file pone.0233692.s001.xlsx]

## Sheet: Φύλλο1 
	POAG
		Name	Sex	Date of birth	Age	Family history	rs 76481776	rs 3217992
		POAG_1	M	1940	79	free	CC	AA
		POAG_2	F	1946	73	free	TT	GA
		POAG_3	F	1951	68	free	CC	GG
		POAG_4	M	1952	67	free	CT	GA
		POAG_5	F	1952	67	free	CC	AA
		POAG_6	F	1934	85	free	CC	GA
		POAG_7	F	1935	84	free	CT	GG
		POAG_8	M	1941	78	free	TT	GA
		POAG_9	M	1971	48	free	CC	GG
		POAG_10	F	1960	59	free	CC	GG
		POAG_11	F	1944	75	free	CC	GG
		POAG_12	F	1954	65	free	CT	GA
		POAG_13	M	1937	82	free	CT	GA
		POAG_14	F	1960	59	free	CC	GA
		POAG_15	F	1934	85	free	CC	GA
		POAG_16	M	1933	86	free	TT	AA
		POAG_17	M	1930	89	free	CC	GA
		POAG_18	F	1928	91	mother	CC	GA
		POAG_19	M	1933	86	free	CC	GG
		POAG_20	F	1944	75	free	CT	GA
		POAG_21	F	1938	81	mother	CC	AA
		POAG_22	M	1933	86	free	CT	GA
		POAG_23	M	1933	86	free	CT	GA
		POAG_24	F	1932	87	mother	TT	GG
		POAG_25	F	1936	83	free	CC	AA
		POAG_26	M	1935	84	free	CC	GG
		POAG_27	F	1948	71	free	CT	GA
		POAG_28	M	1957	62	mother	CT	AA
		POAG_29	M	1928	91	free	CC	GG
		POAG_30	M	1965	54	free	CC	GA
		POAG_31	M	1941	78	free	CT	AA
		POAG_32	F	1940	79	free	CT	GA
		POAG_33	F	1953	66	free	CC	GG
		POAG_34	F	1981	38	free	CT	GA
		POAG_35	F	1942	77	free	TT	GA
		POAG_36	M	1931	88	free	CC	GA
		POAG_37	M	1932	87	mother	CT	GG
		POAG_38	F	1949	70	mother	TT	AA
		POAG_39	M	1937	82	free	CC	GA
		POAG_40	F	1947	72	free	CC	GG
		POAG_41	F	1939	80	mother	CC	AA
		POAG_42	M	1938	81	free	CC	GA
		POAG_43	M	1935	84	free	CT	AA
		POAG_44	M	1949	70	free	CC	GA
		POAG_45	F	1933	86	father	CC	GG
		POAG_46	F	1931	88	free	CT	GG
		POAG_47	F	1937	82	free	CT	GA
		POAG_48	M	1939	80	free	CT	GA
		POAG_49	F	1947	72	free	CT	GA
		POAG_50	F	1942	77	sister	CT	GG
		POAG_51	F	1939	80	mother	CC	GA
		POAG_52	M	1943	76	mother	TT	AA
		POAG_53	F	1970	49	mother,father	CC	GG
		POAG_54	M	1939	80	free	CC	GA
		POAG_55	F	1953	66	mother	CT	AA
		POAG_56	F	1960	59	father	CT	GA
		POAG_57	F	1942	77	sister	CC	GG
		POAG_58	M	1938	81	mother	CC	GG
		POAG_59	F	1976	43	free	CC	GA
		POAG_60	M	1934	85	mother	CT	GA
		POAG_61	F	1950	69	father	CT	GA
		POAG_62	F	1935	84	father	CC	GA
		POAG_63	M	1935	84	free	CC	GA
		POAG_64	F	1934	85	father	CC	AA
		POAG_65	F	1939	80	free	CC	GG
		POAG_66	F	1943	76	free	CT	GA
		POAG_67	M	1948	71	free	CC	GA
		POAG_68	M	1950	69	free	CC	GG
		POAG_69	F	1964	55	free	CC	GA
		POAG_70	F	1944	75	free	CT	GG
		POAG_71	F	1950	69	free	CT	GA
		POAG_72	F	1943	76	free	CT	GA
		POAG_73	M	1952	67	free	CC	GA
		POAG_74	F	1957	62	grandfather	TT	AA
		POAG_75	F	1932	87	free	CC	GA
		POAG_76	F	1943	76	free	CT	GA
		POAG_77	F	1943	76	free	CC	GA
		POAG_78	F	1944	75	free	CC	GG
		POAG_79	F	1960	59	father	CC	AA
		POAG_80	F	1955	64	free	CC	GA
		POAG_81	M	1935	84	sister	CC	GA
		POAG_82	F	1950	69	free	CC	GG
		POAG_83	F	1955	64	mother	CC	GA
		POAG_84	F	1950	69	mother	CT	AA
		POAG_85	M	1948	71	free	CC	GA
		POAG_86	M	1954	65	free	CC	GA
		POAG_87	F	1979	40	free	CC	GG
		POAG_88	M	1942	77	free	CC	GA
		POAG_89	F	1959	60	father	CC	GA
		POAG_90	M	1965	54	father	CC	GA
		POAG_91	M	1935	84	free	TT	AA
		POAG_92	M	1938	81	free	CC	GA
		POAG_93	M	1954	65	father	CC	GG
		POAG_94	F	1978	41	free	CT	GA
		POAG_95	F	1952	67	free	CC	GA
		POAG_96	F	1926	93	mother	CT	GG
		POAG_97	F	1940	79	free	CC	GA
		POAG_98	F	1954	65	free	CC	GA
		POAG_99	F	1940	79	free	CC	AA
		POAG_100	F	1949	70	free	CC	GA
		POAG_101	F	1942	77	sister	CC	GA
		POAG_102	M	1974	45	free	CC	GA
		POAG_103	M	1945	74	free	CC	GA
		POAG_104	M	1947	72	free	CC	GA
		POAG_105	M	1946	73	free	CC	GA
		POAG_106	M	1953	66	free	CC	GG
		POAG_107	M	1944	75	free	CC	GA
		POAG_108	F	1943	76	free	CT	AA
		POAG_109	M	1947	72	mother	TT	GA
		POAG_110	F	1952	67	free	CT	GA
		POAG_111	M	1944	75	free	CC	GA
		POAG_112	M	1959	60	free	CC	GA
		POAG_113	F	1947	72	free	CC	GA
		POAG_114	F	1929	90	free	CT	GA
		POAG_115	F	1952	67	free	CC	GA
		POAG_116	F	1939	80	free	CC	GA
		POAG_117	F	1936	83	father	CT	AA
		POAG_118	F	1951	68	free	CT	AA
		POAG_119	M	1942	77	free	CC	GG
		POAG_120	F	1941	78	free	CT	AA
	CONTROLS
		Name	Sex	Date of birth	Age	Family history	rs 76481776	rs 3217992
		C1	M	1963	56	free	CC	GA
		C2	M	1937	82	free	CC	GA
		C3	M	1949	70	free	TT	GA
		C4	M	1939	80	free	CC	GA
		C5	F	1944	75	free	CC	AA
		C6	M	1955	64	free	CT	GG
		C7	M	1940	79	free	CC	GA
		C8	M	1933	86	free	CC	GA
		C9	M	1951	68	free	CT	GG
		C10	M	1940	79	free	CC	GA
		C11	M	1953	66	free	CC	GG
		C12	F	1953	66	free	CC	AA
		C13	F	1935	84	free	CC	GA
		C14	M	1937	82	free	CC	GG
		C15	M	1945	74	free	CC	GG
		C16	M	1941	78	free	CT	GA
		C17	F	1948	71	free	CC	GG
		C18	M	1939	80	free	CC	GG
		C19	F	1958	61	free	CC	GA
		C20	M	1942	77	free	CC	GA
		C21	M	1943	76	free	TT	GG
		C22	M	1930	89	free	CC	GA
		C23	F	1934	85	free	CC	GG
		C24	F	1935	84	free	CC	GG
		C25	F	1939	80	free	CC	GA
		C26	M	1941	78	free	CC	GA
		C27	M	1935	84	free	CT	GG
		C28	F	1944	75	free	CC	GA
		C29	M	1937	82	free	CC	GG
		C30	M	1938	81	free	CC	AA
		C31	M	1972	47	free	CC	GG
		C32	M	1993	26	free	CT	GA
		C33	M	1983	36	free	CC	GG
		C34	F	1974	45	free	CC	GA
		C35	M	1966	53	free	CC	GA
		C36	M	1982	37	free	CC	AA
		C37	M	1955	64	free	CC	GG
		C38	F	1981	38	free	CT	GG
		C39	M	1964	55	free	CT	GA
		C40	M	1982	37	free	CC	GA
		C41	M	1993	26	free	CC	GG
		C42	M	1988	31	free	CC	GG
		C43	F	1979	40	free	CT	GA
		C44	M	1980	39	free	CT	GA
		C45	M	1990	29	free	TT	GA
		C46	F	1934	85	free	CC	GG
		C47	F	1976	43	free	CC	GA
		C48	M	1995	24	free	CC	AA
		C49	M	1979	40	free	CC	GA
		C50	M	1980	39	free	CT	GG
		C51	F	1979	40	free	CC	AA
		C52	F	1979	40	free	CC	GA
		C53	F	1982	37	free	CC	GG
		C54	M	1995	24	free	CT	GA
		C55	M	1968	51	free	CT	GA
		C56	M	1953	66	free	CC	GG
		C57	F	1980	39	free	CC	AA
		C58	M	1980	39	free	CC	GG
		C59	M	1984	35	free	CC	GA
		C60	M	1980	39	free	CT	GA
		C61	M	1980	39	free	CC	AA
		C62	M	1950	69	free	CC	GG
		C63	M	1980	39	free	CC	GA
		C64	F	1974	45	free	CC	GG
		C65	F	1980	39	free	CC	GA
		C66	M	1979	40	free	CC	AA
		C67	M	1938	81	free	CT	GG
		C68	M	1962	57	free	CC	GA
		C69	M	1958	61	free	CC	GG
		C70	F	1977	42	free	CC	GA
		C71	F	1945	74	free	CC	GG
		C72	F	1962	57	free	CC	AA
		C73	F	1978	41	free	CC	GG
		C74	F	1939	80	free	CC	GA
		C75	M	1942	77	free	CC	GG
		C76	M	1975	44	free	CC	GG
		C77	M	1972	47	free	CC	GA
		C78	F	1950	69	free	CC	GG
		C79	M	1980	39	free	CC	AA
		C80	F	1980	39	free	CC	GG
		C81	M	1975	44	free	CC	GA
		C82	F	1974	45	free	CC	GG
		C83	M	1975	44	free	CC	GA
		C84	F	1959	60	free	CC	GG
		C85	M	1969	50	free	CT	AA
		C86	F	1963	56	free	CC	GG
		C87	F	1956	63	free	CC	GA
		C88	F	1942	77	free	CC	GA
		C89	F	1944	75	free	CC	GG
		C90	M	1949	70	free	CC	GA
		C91	F	1945	74	free	CC	GG
		C92	F	1973	46	free	CC	GA
		C93	F	1973	46	free	CC	GA
		C94	F	1972	47	free	CC	GG
		C95	F	1964	55	free	CC	AA
		C96	M	1973	46	free	CC	GG
		C97	F	1964	55	free	CC	GA
		C98	F	1949	70	free	CT	GG
		C99	F	1979	40	free	CC	GA
		C100	F	1979	40	free	CC	GG
		C101	F	1965	54	free	CC	GA
		C102	F	1964	55	free	CC	GA
		C103	F	1949	70	free	CT	GG
		C104	F	1934	85	free	CC	GA
		C105	F	1929	90	free	CC	GG
		C106	F	1929	90	free	CC	GA
		C107	F	1934	85	free	CC	GG
		C108	F	1929	90	free	CC	AA
		C109	F	1949	70	free	CC	GG
		C110	F	1944	75	free	CC	GA
		C111	F	1949	70	free	CC	GG
		C112	F	1949	70	free	CC	GG
		C113	F	1944	75	free	CT	GG
